# Supplementary material for: Neurologic Symptoms and Cerebrovascular Events During Atogepant Therapy: A Case Series with Contextual Comparison with a Non-Gepant–Treated Migraine Cohort
Source: J Clin Med. 2026 Mar 3;15(5):1930. doi: 10.3390/jcm15051930 (PMC12985913; doi:10.3390/jcm15051930)
Supplement: Supplementary file 1 [file jcm-15-01930-s001.zip]

Archive with 1 entries (1 files):
- jcm-4179861-supplementary.pdf
